# Supplementary material for: Recombinant Plasminogen Activator of the Sandworm (Perinereis aibuhitensis) Expression in Escherichia coli
Source: Bioengineering (Basel). 2024 Oct 15;11(10):1030. doi: 10.3390/bioengineering11101030 (PMC11504054; doi:10.3390/bioengineering11101030)
Supplement: Supplementary file 1 [file bioengineering-11-01030-s001.zip]

Archive with 2 entries (2 files):
- Supplementary Materials S1-CL4328 COA.pdf
- Supplementary Materials S2-CL4329 COA.pdf
